# Supplementary material for: Biomass Nanoporous Carbon-Supported Pd Catalysts for Partial Hydrogenation of Biodiesel: Effects of Surface Chemistry on Pd Particle Size and Catalytic Performance
Source: Nanomaterials (Basel). 2021 May 28;11(6):1431. doi: 10.3390/nano11061431 (PMC8227727; doi:10.3390/nano11061431)
Supplement: Supplementary file 1 [file nanomaterials-11-01431-s001.zip]

Archive with 1 entries (1 files):
- nanomaterials-1180632-supplementary.pdf
